# Supplementary material for: Volatile Organic Compounds and 16S Metabarcoding in Ice-Stored Red Seabream Pagrus major
Source: Foods. 2022 Feb 24;11(5):666. doi: 10.3390/foods11050666 (PMC8909714; doi:10.3390/foods11050666)
Supplement: Supplementary file 1 [file foods-11-00666-s001.zip]

Archive with 1 entries (1 files):
- foods-1557747-supplementary.pdf
